# Supplementary material for: Affection of Respiratory Muscles in ALS and SMA
Source: J Clin Med. 2022 Feb 22;11(5):1163. doi: 10.3390/jcm11051163 (PMC8910994; doi:10.3390/jcm11051163)
Supplement: Supplementary file 1 [file jcm-11-01163-s001.zip]

Archive with 4 entries (4 files):
- Figure S1.pdf
- Supplement table S2_ partial correlations ALS_.xlsx
- Supplement table S3_ partial correlations SMA.xlsx
- Table S1.pdf
