# Supplementary material for: Affection of Respiratory Muscles in ALS and SMA
Source: J Clin Med. 2022 Feb 22;11(5):1163. doi: 10.3390/jcm11051163 (PMC8910994; doi:10.3390/jcm11051163)
Supplement: Supplementary file 1 [file jcm-11-01163-s001.zip › Supplement table S2_ partial correlations ALS_.xlsx]

## Sheet: Sheet1
Correlations
control vaiables			DiaphragmaThicknessRinsp	DiaphragmaThicknessRexsp	DiaphragmaThicknessLinsp	DiaphragmaThicknessLexsp	DiaphragmaThickeningRatioR	DiaphragmaThickeningRatioL	Thickeningfraction_R	Thickeningfraction_L	DiaphragmaExcursionR	DiaphragmaExcursionL	ALSFRSRtotal	ALSFRSR10	ALSFRSR11	ALSFRSR12	ALSFRSR10-12	FEV1percent	VCpercent	pH	pO2	pCO2	sO2	ABE	SBC	AgeAtSonography	BMI
none a	DiaphragmaThicknessRinsp	correlation	1	0.897465	0.699935	0.6945	0.202748	0.156429	0.211339	0.156917	0.0928741	0.0312548	-0.0957692	-0.0973529	-0.217761	0.0163563	-0.122793	0.245661	0.203596	-0.142399	-0.0961074	0.119742	-0.19098	0.038714	0.0646409	0.0662546	0.415657
		significance (2-sided)		4.42053e-15	4.99761e-07	6.66101e-07	0.209585	0.335084	0.190506	0.333561	0.568681	0.850186	0.567351	0.56093	0.189065	0.922357	0.462675	0.341904	0.263718	0.407401	0.571498	0.486674	0.257519	0.820042	0.703873	0.684603	0.0179844
		degree of freedom	0	38	38	38	38	38	38	38	38	37	36	36	36	36	36	15	30	34	35	34	35	35	35	38	30
	DiaphragmaThicknessRexsp	correlation	0.897465	1	0.616168	0.781232	-0.23366	-0.131398	-0.225149	-0.13071	-0.1897	-0.136878	-0.173246	-0.140017	-0.26192	-0.0165762	-0.169099	0.121056	0.0330447	-0.183027	-0.11118	0.213369	-0.252318	0.134691	0.165637	0.035508	0.461963
		significance (2-sided)	4.42053e-15		2.30744e-05	2.71091e-09	0.146749	0.418978	0.162466	0.42144	0.241034	0.406021	0.298258	0.401789	0.112168	0.921316	0.310151	0.643496	0.857513	0.285311	0.512399	0.211489	0.131911	0.426727	0.327215	0.827803	0.00777391
		degree of freedom	38	0	38	38	38	38	38	38	38	37	36	36	36	36	36	15	30	34	35	34	35	35	35	38	30
	DiaphragmaThicknessLinsp	correlation	0.699935	0.616168	1	0.838517	0.234291	0.377609	0.242822	0.378832	-0.0160176	-0.0285098	-0.209934	-0.392971	-0.336051	-0.0630307	-0.317514	-0.0389378	0.244007	-0.0777516	-0.217526	0.166304	-0.280227	0.14039	0.159988	0.173466	0.292348
		significance (2-sided)	4.99761e-07	2.30744e-05		1.44704e-11	0.14563	0.0162982	0.131109	0.015927	0.921855	0.863213	0.205855	0.014663	0.0391342	0.70696	0.0520765	0.88205	0.178353	0.652185	0.195908	0.332355	0.0929775	0.407239	0.344212	0.284418	0.104446
		degree of freedom	38	38	0	38	38	38	38	38	38	37	36	36	36	36	36	15	30	34	35	34	35	35	35	38	30
	DiaphragmaThicknessLexsp	correlation	0.6945	0.781232	0.838517	1	-0.132058	-0.157527	-0.123007	-0.15658	-0.245653	-0.207642	-0.182815	-0.326021	-0.303545	-0.0991219	-0.28913	0.0206064	0.252189	-0.127423	-0.28776	0.308248	-0.36617	0.284687	0.308893	0.153696	0.505066
		significance (2-sided)	6.66101e-07	2.71091e-09	1.44704e-11		0.416624	0.331659	0.449545	0.334612	0.126537	0.204651	0.271945	0.0457659	0.0639323	0.553798	0.0783059	0.937432	0.163782	0.458947	0.0841606	0.0673938	0.0258187	0.0876758	0.0628551	0.343701	0.00319535
		degree of freedom	38	38	38	0	38	38	38	38	38	37	36	36	36	36	36	15	30	34	35	34	35	35	35	38	30
	DiaphragmaThickeningRatioR	correlation	0.202748	-0.23366	0.234291	-0.132058	1	0.616925	0.998779	0.616917	0.638947	0.394566	0.228172	0.085555	0.153913	0.0204842	0.104284	0.371523	0.426017	0.0961028	0.0206298	-0.207109	0.13285	-0.205122	-0.212446	0.124468	-0.070546
		significance (2-sided)	0.209585	0.146749	0.14563	0.416624		2.23991e-05	2.94506e-51	2.24067e-05	9.11454e-06	0.0129309	0.16826	0.609549	0.356214	0.902846	0.533234	0.14202	0.0150509	0.577145	0.903539	0.225514	0.433133	0.223267	0.206813	0.444136	0.701223
		degree of freedom	38	38	38	38	0	38	38	38	38	37	36	36	36	36	36	15	30	34	35	34	35	35	35	38	30
	DiaphragmaThickeningRatioL	correlation	0.156429	-0.131398	0.377609	-0.157527	0.616925	1	0.618129	0.999992	0.440964	0.294298	-0.0609944	-0.103582	-0.119062	0.0303239	-0.0804484	-0.296542	-0.0550992	0.210937	0.234212	-0.330436	0.217522	-0.285457	-0.284703	0.0464277	-0.217087
		significance (2-sided)	0.335084	0.418978	0.0162982	0.331659	2.23991e-05		2.13624e-05	8.71236e-93	0.00439912	0.0689718	0.716027	0.536008	0.476482	0.856583	0.631135	0.247773	0.764547	0.216864	0.16294	0.0490304	0.195918	0.086784	0.0876571	0.776045	0.232685
		degree of freedom	38	38	38	38	38	0	38	38	38	37	36	36	36	36	36	15	30	34	35	34	35	35	35	38	30
	Thickeningfraction_R	correlation	0.211339	-0.225149	0.242822	-0.123007	0.998779	0.618129	1	0.618196	0.633961	0.398928	0.230767	0.0882486	0.159663	0.0235985	0.10876	0.350778	0.422768	0.103868	0.0130161	-0.214112	0.124722	-0.208174	-0.215322	0.122036	-0.0563033
		significance (2-sided)	0.190506	0.162466	0.131109	0.449545	2.94506e-51	2.13624e-05		2.13063e-05	1.12412e-05	0.0118809	0.163342	0.598292	0.338308	0.888161	0.515708	0.167442	0.0159243	0.546608	0.939054	0.209866	0.462037	0.216307	0.200589	0.453158	0.759551
		degree of freedom	38	38	38	38	38	38	0	38	38	37	36	36	36	36	36	15	30	34	35	34	35	35	35	38	30
	Thickeningfraction_L	correlation	0.156917	-0.13071	0.378832	-0.15658	0.616917	0.999992	0.618196	1	0.440126	0.294458	-0.0609912	-0.104281	-0.118957	0.0303092	-0.080694	-0.296761	-0.0546028	0.209626	0.2333	-0.330701	0.2164	-0.286589	-0.285783	0.0469287	-0.216635
		significance (2-sided)	0.333561	0.42144	0.015927	0.334612	2.24067e-05	8.71236e-93	2.13063e-05		0.00448335	0.0688142	0.716041	0.533247	0.476876	0.856651	0.630089	0.247408	0.76661	0.219802	0.164631	0.0488382	0.19829	0.0854873	0.0864088	0.773691	0.233684
		degree of freedom	38	38	38	38	38	38	38	0	38	37	36	36	36	36	36	15	30	34	35	34	35	35	35	38	30
	DiaphragmaExcursionR	correlation	0.0928741	-0.1897	-0.0160176	-0.245653	0.638947	0.440964	0.633961	0.440126	1	0.352031	0.289039	0.28717	0.230484	0.196762	0.276173	0.0445369	0.220996	0.212267	0.195303	-0.345142	0.326582	-0.294886	-0.291369	-0.114569	-0.0213527
		significance (2-sided)	0.568681	0.241034	0.921855	0.126537	9.11454e-06	0.00439912	1.12412e-05	0.00448335		0.0279637	0.0784045	0.0804409	0.163873	0.236405	0.0932702	0.865225	0.224174	0.213913	0.246699	0.0392456	0.0485174	0.0764295	0.0801723	0.481466	0.907655
		degree of freedom	38	38	38	38	38	38	38	38	0	37	36	36	36	36	36	15	30	34	35	34	35	35	35	38	30
	DiaphragmaExcursionL	correlation	0.0312548	-0.136878	-0.0285098	-0.207642	0.394566	0.294298	0.398928	0.294458	0.352031	1	0.470969	0.411638	0.229872	0.40395	0.390211	0.529433	0.438527	0.146588	0.0975325	-0.240666	0.232193	-0.193442	-0.196223	0.0904329	-0.0542439
		significance (2-sided)	0.850186	0.406021	0.863213	0.204651	0.0129309	0.0689718	0.0118809	0.0688142	0.0279637		0.00326047	0.0113642	0.1711	0.0131573	0.0169584	0.0288482	0.0135978	0.400748	0.571466	0.163722	0.172978	0.258305	0.25139	0.584033	0.771954
		degree of freedom	37	37	37	37	37	37	37	37	37	0	35	35	35	35	35	15	29	33	34	33	34	34	34	37	29
	ALSFRSRtotal	correlation	-0.0957692	-0.173246	-0.209934	-0.182815	0.228172	-0.0609944	0.230767	-0.0609912	0.289039	0.470969	1	0.693295	0.500789	0.303956	0.58698	0.505498	0.565076	-0.122282	-0.232258	-0.0352114	0.024764	-0.12903	-0.130104	0.14471	0.112162
		significance (2-sided)	0.567351	0.298258	0.205855	0.271945	0.16826	0.716027	0.163342	0.716041	0.0784045	0.00326047		1.40087e-06	0.00136344	0.0635553	0.000107226	0.0384544	0.00075247	0.49086	0.179402	0.843282	0.887707	0.460075	0.456316	0.386034	0.548021
		degree of freedom	36	36	36	36	36	36	36	36	36	35	0	36	36	36	36	15	30	32	33	32	33	33	33	36	29
	ALSFRSR10	correlation	-0.0973529	-0.140017	-0.392971	-0.326021	0.085555	-0.103582	0.0882486	-0.104281	0.28717	0.411638	0.693295	1	0.710608	0.592479	0.893288	0.319568	0.231738	0.0970709	0.191462	-0.353385	0.384865	-0.367936	-0.363702	-0.0435912	0.0122438
		significance (2-sided)	0.56093	0.401789	0.014663	0.0457659	0.609549	0.536008	0.598292	0.533247	0.0804409	0.0113642	1.40087e-06		5.78104e-07	8.8923e-05	4.62061e-14	0.21117	0.201882	0.584972	0.27055	0.0403475	0.0224344	0.0296589	0.031737	0.794971	0.947878
		degree of freedom	36	36	36	36	36	36	36	36	36	35	36	0	36	36	36	15	30	32	33	32	33	33	33	36	29
	ALSFRSR11	correlation	-0.217761	-0.26192	-0.336051	-0.303545	0.153913	-0.119062	0.159663	-0.118957	0.230484	0.229872	0.500789	0.710608	1	0.596005	0.894867	0.266253	0.342248	0.189883	-0.00468437	-0.290637	0.29494	-0.239148	-0.245086	-0.0928575	-0.0470224
		significance (2-sided)	0.189065	0.112168	0.0391342	0.0639323	0.356214	0.476482	0.338308	0.476876	0.163873	0.1711	0.00136344	5.78104e-07		7.87245e-05	3.58043e-14	0.301619	0.0551902	0.282104	0.978694	0.0954113	0.08543	0.166478	0.155888	0.579243	0.801668
		degree of freedom	36	36	36	36	36	36	36	36	36	35	36	36	0	36	36	15	30	32	33	32	33	33	33	36	29
	ALSFRSR12	correlation	0.0163563	-0.0165762	-0.0630307	-0.0991219	0.0204842	0.0303239	0.0235985	0.0303092	0.196762	0.40395	0.303956	0.592479	0.596005	1	0.817124	0.375501	0.311944	0.414988	0.131176	-0.504159	0.315807	-0.350686	-0.361417	-0.128976	0.0870191
		significance (2-sided)	0.922357	0.921316	0.70696	0.553798	0.902846	0.856583	0.888161	0.856651	0.236405	0.0131573	0.0635553	8.8923e-05	7.87245e-05		3.89684e-10	0.137467	0.0821959	0.014669	0.452581	0.00236446	0.0645876	0.0388804	0.032907	0.440272	0.64159
		degree of freedom	36	36	36	36	36	36	36	36	36	35	36	36	36	0	36	15	30	32	33	32	33	33	33	36	29
	ALSFRSR 10-12	correlation	-0.122793	-0.169099	-0.317514	-0.28913	0.104284	-0.0804484	0.10876	-0.080694	0.276173	0.390211	0.58698	0.893288	0.894867	0.817124	1	0.350032	0.337698	0.258644	0.119082	-0.432421	0.381568	-0.363755	-0.36812	-0.098575	0.0129101
		significance (2-sided)	0.462675	0.310151	0.0520765	0.0783059	0.533234	0.631135	0.515708	0.630089	0.0932702	0.0169584	0.000107226	4.62061e-14	3.58043e-14	3.89684e-10		0.16841	0.0587233	0.139677	0.495654	0.0106464	0.0237135	0.03171	0.0295716	0.555998	0.945046
		degree of freedom	36	36	36	36	36	36	36	36	36	35	36	36	36	36	0	15	30	32	33	32	33	33	33	36	29
	FEV1percent	correlation	0.245661	0.121056	-0.0389378	0.0206064	0.371523	-0.296542	0.350778	-0.296761	0.0445369	0.529433	0.505498	0.319568	0.266253	0.375501	0.350032	1	0.855726	-0.203204	-0.0141318	0.111115	0.120572	0.0322914	0.0403717	0.396396	0.207687
		significance (2-sided)	0.341904	0.643496	0.88205	0.937432	0.14202	0.247773	0.167442	0.247408	0.865225	0.0288482	0.0384544	0.21117	0.301619	0.137467	0.16841		2.36176e-05	0.450364	0.95707	0.682042	0.644833	0.902083	0.877736	0.115204	0.457637
		degree of freedom	15	15	15	15	15	15	15	15	15	15	15	15	15	15	15	0	14	14	15	14	15	15	15	15	13
	VCPercent	correlation	0.203596	0.0330447	0.244007	0.252189	0.426017	-0.0550992	0.422768	-0.0546028	0.220996	0.438527	0.565076	0.231738	0.342248	0.311944	0.337698	0.855726	1	0.166076	-0.286472	-0.18056	-0.0662092	-0.0715038	-0.0766078	0.0545852	0.32916
		significance (2-sided)	0.263718	0.857513	0.178353	0.163782	0.0150509	0.764547	0.0159243	0.76661	0.224174	0.0135978	0.00075247	0.201882	0.0551902	0.0821959	0.0587233	2.36176e-05		0.389233	0.12484	0.3486	0.728129	0.707302	0.687418	0.766683	0.0757083
		degree of freedom	30	30	30	30	30	30	30	30	30	29	30	30	30	30	30	14	0	27	28	27	28	28	28	30	28
	pH	correlation	-0.142399	-0.183027	-0.0777516	-0.127423	0.0961028	0.210937	0.103868	0.209626	0.212267	0.146588	-0.122282	0.0970709	0.189883	0.414988	0.258644	-0.203204	0.166076	1	0.2307	-0.576582	0.267948	-0.0408442	-0.0439167	-0.249139	0.0114894
		significance (2-sided)	0.407401	0.285311	0.652185	0.458947	0.577145	0.216864	0.546608	0.219802	0.213913	0.400748	0.49086	0.584972	0.282104	0.014669	0.139677	0.450364	0.389233		0.175834	0.00023268	0.114108	0.813033	0.799246	0.14284	0.953728
		degree of freedom	34	34	34	34	34	34	34	34	34	33	32	32	32	32	32	14	27	0	34	34	34	34	34	34	26
	pO2	correlation	-0.0961074	-0.11118	-0.217526	-0.28776	0.0206298	0.234212	0.0130161	0.2333	0.195303	0.0975325	-0.232258	0.191462	-0.00468437	0.131176	0.119082	-0.0141318	-0.286472	0.2307	1	-0.654946	0.843203	-0.65475	-0.642313	-0.414589	-0.304008
		significance (2-sided)	0.571498	0.512399	0.195908	0.0841606	0.903539	0.16294	0.939054	0.164631	0.246699	0.571466	0.179402	0.27055	0.978694	0.452581	0.495654	0.95707	0.12484	0.175834		1.46334e-05	5.78303e-11	1.09998e-05	1.82149e-05	0.0107333	0.108861
		degree of freedom	35	35	35	35	35	35	35	35	35	34	33	33	33	33	33	15	28	34	0	34	35	35	35	35	27
	pCO2	correlation	0.119742	0.213369	0.166304	0.308248	-0.207109	-0.330436	-0.214112	-0.330701	-0.345142	-0.240666	-0.0352114	-0.353385	-0.290637	-0.504159	-0.432421	0.111115	-0.18056	-0.576582	-0.654946	1	-0.745946	0.836766	0.837692	0.311479	-0.116269
		significance (2-sided)	0.486674	0.211489	0.332355	0.0673938	0.225514	0.0490304	0.209866	0.0488382	0.0392456	0.163722	0.843282	0.0403475	0.0954113	0.00236446	0.0106464	0.682042	0.3486	0.00023268	1.46334e-05		1.77585e-07	2.05158e-10	1.87657e-10	0.0644259	0.555734
		degree of freedom	34	34	34	34	34	34	34	34	34	33	32	32	32	32	32	14	27	34	34	0	34	34	34	34	26
	sO2	correlation	-0.19098	-0.252318	-0.280227	-0.36617	0.13285	0.217522	0.124722	0.2164	0.326582	0.232193	0.024764	0.384865	0.29494	0.315807	0.381568	0.120572	-0.0662092	0.267948	0.843203	-0.745946	1	-0.72612	-0.714235	-0.290018	-0.3038
		significance (2-sided)	0.257519	0.131911	0.0929775	0.0258187	0.433133	0.195918	0.462037	0.19829	0.0485174	0.172978	0.887707	0.0224344	0.08543	0.0645876	0.0237135	0.644833	0.728129	0.114108	5.78303e-11	1.77585e-07		3.64632e-07	6.89772e-07	0.0816483	0.109116
		degree of freedom	35	35	35	35	35	35	35	35	35	34	33	33	33	33	33	15	28	34	35	34	0	35	35	35	27
	ABE	correlation	0.038714	0.134691	0.14039	0.284687	-0.205122	-0.285457	-0.208174	-0.286589	-0.294886	-0.193442	-0.12903	-0.367936	-0.239148	-0.350686	-0.363755	0.0322914	-0.0715038	-0.0408442	-0.65475	0.836766	-0.72612	1	0.998294	0.205539	-0.117962
		significance (2-sided)	0.820042	0.426727	0.407239	0.0876758	0.223267	0.086784	0.216307	0.0854873	0.0764295	0.258305	0.460075	0.0296589	0.166478	0.0388804	0.03171	0.902083	0.707302	0.813033	1.09998e-05	2.05158e-10	3.64632e-07		8.88251e-45	0.222307	0.542236
		degree of freedom	35	35	35	35	35	35	35	35	35	34	33	33	33	33	33	15	28	34	35	34	35	0	35	35	27
	SBC	correlation	0.0646409	0.165637	0.159988	0.308893	-0.212446	-0.284703	-0.215322	-0.285783	-0.291369	-0.196223	-0.130104	-0.363702	-0.245086	-0.361417	-0.36812	0.0403717	-0.0766078	-0.0439167	-0.642313	0.837692	-0.714235	0.998294	1	0.206063	-0.124607
		significance (2-sided)	0.703873	0.327215	0.344212	0.0628551	0.206813	0.0876571	0.200589	0.0864088	0.0801723	0.25139	0.456316	0.031737	0.155888	0.032907	0.0295716	0.877736	0.687418	0.799246	1.82149e-05	1.87657e-10	6.89772e-07	8.88251e-45		0.221105	0.519555
		degree of freedom	35	35	35	35	35	35	35	35	35	34	33	33	33	33	33	15	28	34	35	34	35	35	0	35	27
	AgeAtSonography	correlation	0.0662546	0.035508	0.173466	0.153696	0.124468	0.0464277	0.122036	0.0469287	-0.114569	0.0904329	0.14471	-0.0435912	-0.0928575	-0.128976	-0.098575	0.396396	0.0545852	-0.249139	-0.414589	0.311479	-0.290018	0.205539	0.206063	1	9.44815e-05
		significance (2-sided)	0.684603	0.827803	0.284418	0.343701	0.444136	0.776045	0.453158	0.773691	0.481466	0.584033	0.386034	0.794971	0.579243	0.440272	0.555998	0.115204	0.766683	0.14284	0.0107333	0.0644259	0.0816483	0.222307	0.221105		0.999591
		degree of freedom	38	38	38	38	38	38	38	38	38	37	36	36	36	36	36	15	30	34	35	34	35	35	35	0	30
	BMI	correlation	0.415657	0.461963	0.292348	0.505066	-0.070546	-0.217087	-0.0563033	-0.216635	-0.0213527	-0.0542439	0.112162	0.0122438	-0.0470224	0.0870191	0.0129101	0.207687	0.32916	0.0114894	-0.304008	-0.116269	-0.3038	-0.117962	-0.124607	9.44815e-05	1
		significance (2-sided)	0.0179844	0.00777391	0.104446	0.00319535	0.701223	0.232685	0.759551	0.233684	0.907655	0.771954	0.548021	0.947878	0.801668	0.64159	0.945046	0.457637	0.0757083	0.953728	0.108861	0.555734	0.109116	0.542236	0.519555	0.999591
		degree of freedom	30	30	30	30	30	30	30	30	30	29	29	29	29	29	29	13	28	26	27	26	27	27	27	30	0
AgeAtSonography & BMI	DiaphragmaThicknessRinsp	correlation	1	0.874642	0.664564	0.615772	0.249315	0.275404	0.25216	0.275683	0.121359	0.0530051	-0.170414	-0.109863	-0.212892	-0.0125807	-0.134755	0.16406	0.0738669	-0.148761	0.0741661	0.172349	-0.0552724	0.0841234	0.116752
		significance (2-sided)		2.65027e-10	6.19324e-05	0.000292002	0.183973	0.140748	0.178854	0.140329	0.522931	0.784794	0.376787	0.57049	0.267516	0.948356	0.485835	0.592251	0.708734	0.46828	0.713134	0.399835	0.784221	0.67655	0.561954
		degree of freedom	0	28	28	28	28	28	28	28	28	27	27	27	27	27	27	11	26	24	25	24	25	25	25
	DiaphragmaThicknessRexsp	correlation	0.874642	1	0.569897	0.720748	-0.234285	-0.0379122	-0.2317	-0.0373751	-0.199707	-0.130527	-0.264221	-0.162804	-0.268789	-0.0596318	-0.194564	0.0139493	-0.14478	-0.209161	0.0578362	0.306343	-0.126441	0.211274	0.251006
		significance (2-sided)	2.65027e-10		0.00101062	7.04931e-06	0.212714	0.84234	0.217949	0.844546	0.290024	0.499746	0.166039	0.398775	0.158567	0.758634	0.311834	0.963925	0.462303	0.305144	0.774461	0.127986	0.529711	0.290116	0.206631
		degree of freedom	28	0	28	28	28	28	28	28	28	27	27	27	27	27	27	11	26	24	25	24	25	25	25
	DiaphragmaThicknessLinsp	correlation	0.664564	0.569897	1	0.831597	0.250679	0.47222	0.255511	0.473277	0.0108081	-0.0303003	-0.289675	-0.414044	-0.327365	-0.0711516	-0.325062	-0.200231	0.156014	-0.041615	-0.0703507	0.164914	-0.16534	0.152382	0.176029
		significance (2-sided)	6.19324e-05	0.00101062		1.24984e-08	0.181505	0.00841877	0.172954	0.00825363	0.954797	0.876009	0.127453	0.0255552	0.0830069	0.713787	0.0853244	0.511892	0.427905	0.840037	0.727324	0.420774	0.40984	0.447984	0.379792
		degree of freedom	28	28	0	28	28	28	28	28	28	27	27	27	27	27	27	11	26	24	25	24	25	25	25
	DiaphragmaThicknessLexsp	correlation	0.615772	0.720748	0.831597	1	-0.137472	-0.0664419	-0.134652	-0.0656615	-0.257574	-0.229873	-0.313433	-0.383661	-0.314354	-0.146915	-0.331924	-0.191164	0.0968727	-0.115442	-0.096804	0.398402	-0.218193	0.378964	0.412671
		significance (2-sided)	0.000292002	7.04931e-06	1.24984e-08		0.468806	0.72721	0.478062	0.730295	0.169392	0.230296	0.0977902	0.0399199	0.0967559	0.446956	0.0785603	0.531567	0.62386	0.574407	0.630988	0.0438118	0.274237	0.051249	0.0324179
		degree of freedom	28	28	28	0	28	28	28	28	28	27	27	27	27	27	27	11	26	24	25	24	25	25	25
	DiaphragmaThickeningRatioR	correlation	0.249315	-0.234285	0.250679	-0.137472	1	0.61743	0.998863	0.617341	0.662994	0.385577	0.224128	0.0928949	0.164734	0.0436536	0.119277	0.380568	0.474222	0.133473	0.0598241	-0.272212	0.164234	-0.248597	-0.257019
		significance (2-sided)	0.183973	0.212714	0.181505	0.468806		0.00027818	1.47436e-38	0.000278907	6.53829e-05	0.0388563	0.242476	0.631734	0.393131	0.822097	0.537711	0.19955	0.0107877	0.515675	0.766916	0.178523	0.413023	0.211166	0.195602
		degree of freedom	28	28	28	28	0	28	28	28	28	27	27	27	27	27	27	11	26	24	25	24	25	25	25
	DiaphragmaThickeningRatioL	correlation	0.275404	-0.0379122	0.47222	-0.0664419	0.61743	1	0.621236	0.999992	0.45606	0.287045	-0.045241	-0.101534	-0.128855	0.0573166	-0.0753101	-0.30949	0.015039	0.238292	0.224157	-0.402516	0.18651	-0.33846	-0.339542
		significance (2-sided)	0.140748	0.84234	0.00841877	0.72721	0.00027818		0.00024862	1.3338e-68	0.0113107	0.131103	0.815736	0.600219	0.505302	0.767746	0.697816	0.303482	0.939455	0.241085	0.261006	0.0414846	0.351602	0.0841933	0.0831442
		degree of freedom	28	28	28	28	28	0	28	28	28	27	27	27	27	27	27	11	26	24	25	24	25	25	25
	Thickeningfraction_R	correlation	0.25216	-0.2317	0.255511	-0.134652	0.998863	0.621236	1	0.621219	0.65714	0.390538	0.225239	0.0952187	0.170817	0.0451949	0.12324	0.354442	0.465286	0.140599	0.0547004	-0.276788	0.159022	-0.249197	-0.257327
		significance (2-sided)	0.178854	0.217949	0.172954	0.478062	1.47436e-38	0.00024862		0.000248744	7.9815e-05	0.0362064	0.240089	0.623192	0.375644	0.815921	0.524183	0.23473	0.0125962	0.493297	0.786403	0.171045	0.428206	0.21003	0.195048
		degree of freedom	28	28	28	28	28	28	0	28	28	27	27	27	27	27	27	11	26	24	25	24	25	25	25
	Thickeningfraction_L	correlation	0.275683	-0.0373751	0.473277	-0.0656615	0.617341	0.999992	0.621219	1	0.455229	0.287166	-0.0453627	-0.102227	-0.128667	0.0573231	-0.0755125	-0.310052	0.0153861	0.237011	0.223462	-0.402885	0.185548	-0.33968	-0.340706
		significance (2-sided)	0.140329	0.844546	0.00825363	0.730295	0.000278907	1.3338e-68	0.000248744		0.0114797	0.130934	0.815249	0.597722	0.505931	0.76772	0.697042	0.30256	0.93806	0.243699	0.262525	0.0412807	0.354137	0.0830104	0.0820258
		degree of freedom	28	28	28	28	28	28	28	0	28	27	27	27	27	27	27	11	26	24	25	24	25	25	25
	DiaphragmaExcursionR	correlation	0.121359	-0.199707	0.0108081	-0.257574	0.662994	0.45606	0.65714	0.455229	1	0.365752	0.315457	0.284667	0.221547	0.187386	0.268303	0.106264	0.25022	0.191276	0.165885	-0.333025	0.318271	-0.28382	-0.280532
		significance (2-sided)	0.522931	0.290024	0.954797	0.169392	6.53829e-05	0.0113107	7.9815e-05	0.0114797		0.0510325	0.0955275	0.134468	0.248086	0.330368	0.159351	0.729706	0.199065	0.349255	0.408277	0.0964273	0.10568	0.151377	0.156379
		degree of freedom	28	28	28	28	28	28	28	28	0	27	27	27	27	27	27	11	26	24	25	24	25	25	25
	DiaphragmaExcursionL	correlation	0.0530051	-0.130527	-0.0303003	-0.229873	0.385577	0.287045	0.390538	0.287166	0.365752	1	0.47459	0.419009	0.238335	0.427904	0.40407	0.567694	0.481575	0.176265	0.138968	-0.293377	0.268086	-0.226096	-0.229619
		significance (2-sided)	0.784794	0.499746	0.876009	0.230296	0.0388563	0.131103	0.0362064	0.130934	0.0510325		0.00928795	0.023671	0.213111	0.0205798	0.0297103	0.0429967	0.00946729	0.389045	0.489379	0.145781	0.176375	0.256795	0.249257
		degree of freedom	27	27	27	27	27	27	27	27	27	0	27	27	27	27	27	11	26	24	25	24	25	25	25
	ALSFRSRtotal	correlation	-0.170414	-0.264221	-0.289675	-0.313433	0.224128	-0.045241	0.225239	-0.0453627	0.315457	0.47459	1	0.710963	0.531316	0.322162	0.613145	0.483235	0.561376	-0.0919298	-0.163859	-0.0725251	0.11298	-0.152386	-0.152958
		significance (2-sided)	0.376787	0.166039	0.127453	0.0977902	0.242476	0.815736	0.240089	0.815249	0.0955275	0.00928795		1.54296e-05	0.00301863	0.0883134	0.000405486	0.0943544	0.00188249	0.655131	0.414107	0.724776	0.574739	0.447973	0.44625
		degree of freedom	27	27	27	27	27	27	27	27	27	27	0	27	27	27	27	11	26	24	25	24	25	25	25
	ALSFRSR10	correlation	-0.109863	-0.162804	-0.414044	-0.383661	0.0928949	-0.101534	0.0952187	-0.102227	0.284667	0.419009	0.710963	1	0.711728	0.593622	0.894175	0.374205	0.244322	0.0889695	0.206699	-0.359163	0.414673	-0.368394	-0.364276
		significance (2-sided)	0.57049	0.398775	0.0255552	0.0399199	0.631734	0.600219	0.623192	0.597722	0.134468	0.023671	1.54296e-05		1.49634e-05	0.000687363	6.37167e-11	0.207794	0.210212	0.665593	0.30093	0.0715485	0.0315044	0.0586557	0.0617569
		degree of freedom	27	27	27	27	27	27	27	27	27	27	27	0	27	27	27	11	26	24	25	24	25	25	25
	ALSFRSR11	correlation	-0.212892	-0.268789	-0.327365	-0.314354	0.164734	-0.128855	0.170817	-0.128667	0.221547	0.238335	0.531316	0.711728	1	0.598622	0.895598	0.351712	0.386946	0.173692	-0.0673708	-0.284846	0.281107	-0.233493	-0.240144
		significance (2-sided)	0.267516	0.158567	0.0830069	0.0967559	0.393131	0.505302	0.375644	0.505931	0.248086	0.213111	0.00301863	1.49634e-05		0.000602388	5.35358e-11	0.238609	0.0419323	0.396116	0.738467	0.158416	0.155495	0.241139	0.227613
		degree of freedom	27	27	27	27	27	27	27	27	27	27	27	27	0	27	27	11	26	24	25	24	25	25	25
	ALSFRSR12	correlation	-0.0125807	-0.0596318	-0.0711516	-0.146915	0.0436536	0.0573166	0.0451949	0.0573231	0.187386	0.427904	0.322162	0.593622	0.598622	1	0.817238	0.462481	0.311783	0.399175	0.122931	-0.487175	0.340041	-0.327098	-0.337933
		significance (2-sided)	0.948356	0.758634	0.713787	0.446956	0.822097	0.767746	0.815921	0.76772	0.330368	0.0205798	0.0883134	0.000687363	0.000602388		6.31298e-08	0.111548	0.106281	0.0433668	0.541287	0.0115958	0.0826627	0.0958337	0.0847086
		degree of freedom	27	27	27	27	27	27	27	27	27	27	27	27	27	0	27	11	26	24	25	24	25	25	25
	ALSFRSR10-12	correlation	-0.134755	-0.194564	-0.325062	-0.331924	0.119277	-0.0753101	0.12324	-0.0755125	0.268303	0.40407	0.613145	0.894175	0.895598	0.817238	1	0.434254	0.361212	0.242773	0.0962411	-0.426469	0.395227	-0.353751	-0.35847
		significance (2-sided)	0.485835	0.311834	0.0853244	0.0785603	0.537711	0.697816	0.524183	0.697042	0.159351	0.0297103	0.000405486	6.37167e-11	5.35358e-11	6.31298e-08		0.138153	0.0589539	0.232087	0.632984	0.0298108	0.0413096	0.0702637	0.0663441
		degree of freedom	27	27	27	27	27	27	27	27	27	27	27	27	27	27	0	11	26	24	25	24	25	25	25
	FEV1percent	correlation	0.16406	0.0139493	-0.200231	-0.191164	0.380568	-0.30949	0.354442	-0.310052	0.106264	0.567694	0.483235	0.374205	0.351712	0.462481	0.434254	1	0.908304	-0.123364	0.27811	0.0139851	0.367933	-0.0284121	-0.0177796
		significance (2-sided)	0.592251	0.963925	0.511892	0.531567	0.19955	0.303482	0.23473	0.30256	0.729706	0.0429967	0.0943544	0.207794	0.238609	0.111548	0.138153		1.74894e-05	0.68804	0.357552	0.963833	0.216125	0.92659	0.954028
		degree of freedom	11	11	11	11	11	11	11	11	11	11	11	11	11	11	11	0	11	11	11	11	11	11	11
	VCPercent	correlation	0.0738669	-0.14478	0.156014	0.0968727	0.474222	0.015039	0.465286	0.0153861	0.25022	0.481575	0.561376	0.244322	0.386946	0.311783	0.361212	0.908304	1	0.192665	-0.202561	-0.179156	0.0579876	-0.0479222	-0.0511876
		significance (2-sided)	0.708734	0.462303	0.427905	0.62386	0.0107877	0.939455	0.0125962	0.93806	0.199065	0.00946729	0.00188249	0.210212	0.0419323	0.106281	0.0589539	1.74894e-05		0.345699	0.310922	0.381189	0.773885	0.812374	0.799836
		degree of freedom	26	26	26	26	26	26	26	26	26	26	26	26	26	26	26	11	0	24	25	24	25	25	25
	pH	correlation	-0.148761	-0.209161	-0.041615	-0.115442	0.133473	0.238292	0.140599	0.237011	0.191276	0.176265	-0.0919298	0.0889695	0.173692	0.399175	0.242773	-0.123364	0.192665	1	0.157602	-0.544879	0.226648	0.0124594	0.00942276
		significance (2-sided)	0.46828	0.305144	0.840037	0.574407	0.515675	0.241085	0.493297	0.243699	0.349255	0.389045	0.655131	0.665593	0.396116	0.0433668	0.232087	0.68804	0.345699		0.441944	0.00399779	0.265531	0.951831	0.963562
		degree of freedom	24	24	24	24	24	24	24	24	24	24	24	24	24	24	24	11	24	0	24	24	24	24	24
	pO2	correlation	0.0741661	0.0578362	-0.0703507	-0.096804	0.0598241	0.224157	0.0547004	0.223462	0.165885	0.138968	-0.163859	0.206699	-0.0673708	0.122931	0.0962411	0.27811	-0.202561	0.157602	1	-0.693697	0.810132	-0.726504	-0.714434
		significance (2-sided)	0.713134	0.774461	0.727324	0.630988	0.766916	0.261006	0.786403	0.262525	0.408277	0.489379	0.414107	0.30093	0.738467	0.541287	0.632984	0.357552	0.310922	0.441944		8.50038e-05	3.04808e-07	1.78014e-05	2.8391e-05
		degree of freedom	25	25	25	25	25	25	25	25	25	25	25	25	25	25	25	11	25	24	0	24	25	25	25
	pCO2	correlation	0.172349	0.306343	0.164914	0.398402	-0.272212	-0.402516	-0.276788	-0.402885	-0.333025	-0.293377	-0.0725251	-0.359163	-0.284846	-0.487175	-0.426469	0.0139851	-0.179156	-0.544879	-0.693697	1	-0.807266	0.82841	0.829202
		significance (2-sided)	0.399835	0.127986	0.420774	0.0438118	0.178523	0.0414846	0.171045	0.0412807	0.0964273	0.145781	0.724776	0.0715485	0.158416	0.0115958	0.0298108	0.963833	0.381189	0.00399779	8.50038e-05		6.24473e-07	1.73984e-07	1.653e-07
		degree of freedom	24	24	24	24	24	24	24	24	24	24	24	24	24	24	24	11	24	24	24	0	24	24	24
	sO2	correlation	-0.0552724	-0.126441	-0.16534	-0.218193	0.164234	0.18651	0.159022	0.185548	0.318271	0.268086	0.11298	0.414673	0.281107	0.340041	0.395227	0.367933	0.0579876	0.226648	0.810132	-0.807266	1	-0.796607	-0.786006
		significance (2-sided)	0.784221	0.529711	0.40984	0.274237	0.413023	0.351602	0.428206	0.354137	0.10568	0.176375	0.574739	0.0315044	0.155495	0.0826627	0.0413096	0.216125	0.773885	0.265531	3.04808e-07	6.24473e-07		6.65874e-07	1.18113e-06
		degree of freedom	25	25	25	25	25	25	25	25	25	25	25	25	25	25	25	11	25	24	25	24	0	25	25
	ABE	correlation	0.0841234	0.211274	0.152382	0.378964	-0.248597	-0.33846	-0.249197	-0.33968	-0.28382	-0.226096	-0.152386	-0.368394	-0.233493	-0.327098	-0.353751	-0.0284121	-0.0479222	0.0124594	-0.726504	0.82841	-0.796607	1	0.998215
		significance (2-sided)	0.67655	0.290116	0.447984	0.051249	0.211166	0.0841933	0.21003	0.0830104	0.151377	0.256795	0.447973	0.0586557	0.241139	0.0958337	0.0702637	0.92659	0.812374	0.951831	1.78014e-05	1.73984e-07	6.65874e-07		4.01312e-32
		degree of freedom	25	25	25	25	25	25	25	25	25	25	25	25	25	25	25	11	25	24	25	24	25	0	25
	SBC	correlation	0.116752	0.251006	0.176029	0.412671	-0.257019	-0.339542	-0.257327	-0.340706	-0.280532	-0.229619	-0.152958	-0.364276	-0.240144	-0.337933	-0.35847	-0.0177796	-0.0511876	0.00942276	-0.714434	0.829202	-0.786006	0.998215	1
		significance (2-sided)	0.561954	0.206631	0.379792	0.0324179	0.195602	0.0831442	0.195048	0.0820258	0.156379	0.249257	0.44625	0.0617569	0.227613	0.0847086	0.0663441	0.954028	0.799836	0.963562	2.8391e-05	1.653e-07	1.18113e-06	4.01312e-32
		degree of freedom	25	25	25	25	25	25	25	25	25	25	25	25	25	25	25	11	25	24	25	24	25	25	0
a. The cells contain zero order correlations (Pearson).
