# Supplementary material for: Affection of Respiratory Muscles in ALS and SMA
Source: J Clin Med. 2022 Feb 22;11(5):1163. doi: 10.3390/jcm11051163 (PMC8910994; doi:10.3390/jcm11051163)
Supplement: Supplementary file 1 [file jcm-11-01163-s001.zip › Supplement table S3_ partial correlations SMA.xlsx]

## Sheet: Sheet1
Correlations
control variables			DiaphragmaThicknessRinsp	DiaphragmaThicknessRexsp	DiaphragmaThicknessLinsp	DiaphragmaThicknessLexsp	DiaphragmaThickeningRatioR	DiaphragmaThickeningRatioL	Thickeningfraction_R	Thickeningfraction_L	DiaphragmaExcursionR	DiaphragmaExcursionL	ALSFRSRtotal	ALSFRSR10	ALSFRSR11	ALSFRSR12	ALSFRSR10-12	HFSME	RULM	FEV1percent	VCpercent	pH	pO2	pCO2	sO2	ABE	SBC	AgeAtSonography	BMI
none-a	DiaphragmaThicknessRinsp	correlation	1	0.909516	0.65958	0.551219	0.554181	0.121769	0.554068	0.121747	0.0246054	0.0708743	-0.0569667	0.281703	-0.0399625	-0.0085243	0.0837079	-0.158386	0.00495943	-0.189043	-0.0935668	0.583154	0.123124	-0.489885	-0.0902769	0.461842	0.206679	0.0260665	0.186168
		significance (2-sided)		1.84798e-09	0.000839465	0.00783741	0.00607092	0.589319	0.00608344	0.589387	0.911268	0.753962	0.796271	0.19284	0.856338	0.969208	0.704147	0.492891	0.982978	0.39947	0.678757	0.00695925	0.605054	0.028337	0.705052	0.0403654	0.368713	0.906021	0.395039
		degree of freedom	0	21	20	20	21	20	21	20	21	20	21	21	21	21	21	19	19	20	20	18	18	18	18	18	19	21	21
	DiaphragmaThicknessRexsp	correlation	0.909516	1	0.645059	0.576775	0.171984	0.0474787	0.171858	0.0471881	0.0657267	0.0792949	0.00854338	0.242421	0.0578898	0.0999006	0.173012	-0.1768	-0.00487562	-0.133497	-0.0728956	0.80244	0.250299	-0.600047	-0.225589	0.714603	0.305891	0.188867	0.207836
		significance (2-sided)	1.84798e-09		0.00118924	0.00495297	0.432639	0.833813	0.432982	0.834817	0.765735	0.725762	0.969139	0.265063	0.793038	0.65017	0.429852	0.443284	0.983266	0.553672	0.747163	2.07281e-05	0.287168	0.00515847	0.338916	0.00039976	0.17749	0.388099	0.341296
		degree of freedom	21	0	20	20	21	20	21	20	21	20	21	21	21	21	21	19	19	20	20	18	18	18	18	18	19	21	21
	DiaphragmaThicknessLinsp	correlation	0.65958	0.645059	1	0.873498	0.364832	0.223068	0.365127	0.22268	-0.265786	0.0197369	-0.179447	0.18408	-0.204953	-0.161309	-0.113011	-0.35403	-0.157713	-0.291905	-0.26359	0.549044	0.0273486	-0.522973	-0.212575	0.374117	0.20919	0.103218	0.310447
		significance (2-sided)	0.000839465	0.00118924		1.11247e-07	0.0950297	0.318349	0.0947425	0.319214	0.23188	0.93053	0.424251	0.412183	0.360209	0.473277	0.616555	0.115368	0.494752	0.199159	0.248287	0.0149073	0.911508	0.0215878	0.382261	0.114575	0.37608	0.647599	0.159678
		degree of freedom	20	20	0	20	20	20	20	20	20	20	20	20	20	20	20	19	19	19	19	17	17	17	17	17	18	20	20
	DiaphragmaThicknessLexsp	correlation	0.551219	0.576775	0.873498	1	0.224599	-0.261734	0.224627	-0.262148	-0.363055	-0.141673	-0.325201	0.108146	-0.228006	-0.305249	-0.230992	-0.416639	-0.160289	-0.332625	-0.241081	0.548601	-0.0594132	-0.533956	-0.346361	0.383885	0.221993	0.115054	0.269497
		significance (2-sided)	0.00783741	0.00495297	1.11247e-07		0.314953	0.239342	0.31489	0.238573	0.0967734	0.529414	0.139735	0.631902	0.307472	0.167154	0.301007	0.060266	0.487641	0.140677	0.292455	0.0150049	0.809084	0.0185331	0.146315	0.104677	0.346875	0.610156	0.225182
		degree of freedom	20	20	20	0	20	20	20	20	20	20	20	20	20	20	20	19	19	19	19	17	17	17	17	17	18	20	20
	DiaphragmaThickeningRatioR	correlation	0.554181	0.171984	0.364832	0.224599	1	0.250706	0.999998	0.251501	-0.0826337	0.0934677	-0.195695	0.212583	-0.216842	-0.263093	-0.162675	-0.0969897	-0.0557175	-0.232622	-0.13963	-0.123038	-0.23041	0.00284047	0.107147	-0.204072	-0.0785154	-0.248382	-0.01563
		significance (2-sided)	0.00607092	0.432639	0.0950297	0.314953		0.260434	8.34332e-58	0.258875	0.70778	0.679079	0.370851	0.330131	0.320304	0.22517	0.458321	0.675775	0.810422	0.297513	0.535427	0.605308	0.328415	0.990517	0.652984	0.388133	0.735142	0.253126	0.943571
		degree of freedom	21	21	20	20	0	20	21	20	21	20	21	21	21	21	21	19	19	20	20	18	18	18	18	18	19	21	21
	DiaphragmaThickeningRatioL	correlation	0.121769	0.0474787	0.223068	-0.261734	0.250706	1	0.251044	0.999994	0.250848	0.370368	0.344818	0.126187	0.0558728	0.23944	0.204357	0.153519	0.0133826	0.149248	0.015528	-0.0993272	0.1001	0.0862169	0.214028	-0.122087	-0.0558756	0.0211061	0.0261259
		significance (2-sided)	0.589319	0.833813	0.318349	0.239342	0.260434		0.25977	4.98867e-51	0.260155	0.0897476	0.116049	0.575776	0.804938	0.28317	0.361638	0.50644	0.954088	0.518477	0.946737	0.685796	0.683471	0.725625	0.378941	0.618549	0.815004	0.925722	0.908122
		degree of freedom	20	20	20	20	20	0	20	20	20	20	20	20	20	20	20	19	19	19	19	17	17	17	17	17	18	20	20
	Thickeningfraction_R	correlation	0.554068	0.171858	0.365127	0.224627	0.999998	0.251044	1	0.251838	-0.0832234	0.0933216	-0.195979	0.212595	-0.218112	-0.262687	-0.163038	-0.0973374	-0.0562381	-0.232804	-0.139855	-0.123043	-0.23016	0.0030078	0.107428	-0.203893	-0.0783451	-0.248372	-0.015117
		significance (2-sided)	0.00608344	0.432982	0.0947425	0.31489	8.34332e-58	0.25977		0.258216	0.705784	0.679555	0.370144	0.330103	0.317408	0.225912	0.457303	0.674674	0.808683	0.297124	0.534763	0.605293	0.328955	0.989959	0.652129	0.388557	0.735697	0.253146	0.94542
		degree of freedom	21	21	20	20	21	20	0	20	21	20	21	21	21	21	21	19	19	20	20	18	18	18	18	18	19	21	21
	Thickeningfraction_L	correlation	0.121747	0.0471881	0.22268	-0.262148	0.251501	0.999994	0.251838	1	0.250218	0.369502	0.343752	0.126464	0.0561518	0.237705	0.203649	0.152784	0.0122759	0.148117	0.0144132	-0.0990339	0.0998215	0.086214	0.214111	-0.121432	-0.0554403	0.0214564	0.0249965
		significance (2-sided)	0.589387	0.834817	0.319214	0.238573	0.258875	4.98867e-51	0.258216		0.261393	0.0905593	0.117255	0.574931	0.803982	0.286777	0.363341	0.508502	0.957882	0.52169	0.950556	0.686679	0.684309	0.725633	0.378752	0.620449	0.816422	0.924493	0.912079
		degree of freedom	20	20	20	20	20	20	20	0	20	20	20	20	20	20	20	19	19	19	19	17	17	17	17	17	18	20	20
	DiaphragmaMotionR	correlation	0.0246054	0.0657267	-0.265786	-0.363055	-0.0826337	0.250848	-0.0832234	0.250218	1	0.566761	0.369532	0.230051	0.432793	0.372481	0.490004	0.10267	0.169064	0.310124	0.287667	-0.00425546	0.261667	-0.156037	0.254218	-0.211258	-0.494538	-0.0792552	0.0178438
		significance (2-sided)	0.911268	0.765735	0.23188	0.0967734	0.70778	0.260155	0.705784	0.261393		0.00595424	0.0826669	0.290966	0.0391384	0.080057	0.0176198	0.657869	0.463798	0.160136	0.194231	0.985794	0.2651	0.511228	0.279435	0.371272	0.0226681	0.719248	0.935593
		degree of freedom	21	21	20	20	21	20	21	20	0	20	21	21	21	21	21	19	19	20	20	18	18	18	18	18	19	21	21
	DiaphragmaMotionL	correlation	0.0708743	0.0792949	0.0197369	-0.141673	0.0934677	0.370368	0.0933216	0.369502	0.566761	1	0.300043	0.195219	0.200322	0.258325	0.308095	0.0893068	0.118505	0.398836	0.340013	0.0589655	-0.0217126	-0.166983	0.0712413	-0.103407	-0.0697313	0.214268	0.25782
		significance (2-sided)	0.753962	0.725762	0.93053	0.529414	0.679079	0.0897476	0.679555	0.0905593	0.00595424		0.174883	0.383957	0.3714	0.24574	0.163031	0.700263	0.608921	0.073302	0.131535	0.810498	0.929696	0.494437	0.771954	0.673557	0.770192	0.338303	0.246698
		degree of freedom	20	20	20	20	20	20	20	20	20	0	20	20	20	20	20	19	19	19	19	17	17	17	17	17	18	20	20
	ALSFRSRtotal	correlation	-0.0569667	0.00854338	-0.179447	-0.325201	-0.195695	0.344818	-0.195979	0.343752	0.369532	0.300043	1	0.215742	0.512419	0.529726	0.606844	0.804123	0.846047	0.927846	0.863652	0.0675154	0.467564	-0.103091	0.417783	-0.0792005	-0.0270664	0.357635	0.403617
		significance (2-sided)	0.796271	0.969139	0.424251	0.139735	0.370851	0.116049	0.370144	0.117255	0.0826669	0.174883		0.322825	0.012421	0.0093317	0.00213846	1.11992e-05	1.35226e-06	5.1137e-10	2.25571e-07	0.777315	0.0376371	0.665372	0.0668101	0.739956	0.907288	0.093846	0.0561465
		degree of freedom	21	21	20	20	21	20	21	20	21	20	0	21	21	21	21	19	19	20	20	18	18	18	18	18	19	21	21
	ALSFRSR10	correlation	0.281703	0.242421	0.18408	0.108146	0.212583	0.126187	0.212595	0.126464	0.230051	0.195219	0.215742	1	0.483189	0.103068	0.65911	-0.130667	-0.0690163	0.185684	0.220229	0.0836674	0.103022	-0.146551	0.082368	-0.0197952	-0.0828136	0.223901	0.491901
		significance (2-sided)	0.19284	0.265063	0.412183	0.631902	0.330131	0.575776	0.330103	0.574931	0.290966	0.383957	0.322825		0.0195106	0.639799	0.00062494	0.572376	0.766268	0.40805	0.324708	0.725817	0.665585	0.537539	0.729922	0.933983	0.721185	0.30441	0.0171207
		degree of freedom	21	21	20	20	21	20	21	20	21	20	21	0	21	21	21	19	19	20	20	18	18	18	18	18	19	21	21
	ALSFRSR11	correlation	-0.0399625	0.0578898	-0.204953	-0.228006	-0.216842	0.0558728	-0.218112	0.0561518	0.432793	0.200322	0.512419	0.483189	1	0.26722	0.791638	0.287114	0.321828	0.408599	0.382384	0.030138	0.141127	-0.047415	0.0577527	-0.0311265	-0.0877486	0.32607	0.229378
		significance (2-sided)	0.856338	0.793038	0.360209	0.307472	0.320304	0.804938	0.317408	0.803982	0.0391384	0.3714	0.012421	0.0195106		0.217709	6.81085e-06	0.206974	0.15483	0.0590262	0.0790369	0.899629	0.552856	0.842651	0.808897	0.896353	0.705265	0.128908	0.292417
		degree of freedom	21	21	20	20	21	20	21	20	21	20	21	21	0	21	21	19	19	20	20	18	18	18	18	18	19	21	21
	ALSFRSR12	correlation	-0.0085243	0.0999006	-0.161309	-0.305249	-0.263093	0.23944	-0.262687	0.237705	0.372481	0.258325	0.529726	0.103068	0.26722	1	0.705855	0.374803	0.35798	0.486596	0.478986	-0.0180206	0.416932	0.150794	0.287409	0.0768082	-0.0606145	0.356418	0.266077
		significance (2-sided)	0.969208	0.65017	0.473277	0.167154	0.22517	0.28317	0.225912	0.286777	0.080057	0.24574	0.0093317	0.639799	0.217709		0.000167813	0.0941198	0.111083	0.0216496	0.0241111	0.939891	0.0674245	0.525694	0.219185	0.747563	0.794091	0.0950502	0.219759
		degree of freedom	21	21	20	20	21	20	21	20	21	20	21	21	21	0	21	19	19	20	20	18	18	18	18	18	19	21	21
	ALSFRSR10-12	correlation	0.0837079	0.173012	-0.113011	-0.230992	-0.162675	0.204357	-0.163038	0.203649	0.490004	0.308095	0.606844	0.65911	0.791638	0.705855	1	0.273353	0.307051	0.516917	0.514646	0.0364337	0.334072	0.00397851	0.216103	0.019836	-0.105733	0.429508	0.437313
		significance (2-sided)	0.704147	0.429852	0.616555	0.301007	0.458321	0.361638	0.457303	0.363341	0.0176198	0.163031	0.00213846	0.00062494	6.81085e-06	0.000167813		0.230545	0.175768	0.0137628	0.0142577	0.878797	0.149992	0.986718	0.360143	0.933847	0.648287	0.0408206	0.0369128
		degree of freedom	21	21	20	20	21	20	21	20	21	20	21	21	21	21	0	19	19	20	20	18	18	18	18	18	19	21	21
	HFSME	correlation	-0.158386	-0.1768	-0.35403	-0.416639	-0.0969897	0.153519	-0.0973374	0.152784	0.10267	0.0893068	0.804123	-0.130667	0.287114	0.374803	0.273353	1	0.840508	0.803122	0.71713	-0.193392	0.260059	0.185915	0.327975	-0.211969	0.070358	0.169792	0.0139705
		significance (2-sided)	0.492891	0.443284	0.115368	0.060266	0.675775	0.50644	0.674674	0.508502	0.657869	0.700263	1.11992e-05	0.572376	0.206974	0.0941198	0.230545		1.84928e-06	1.17057e-05	0.000253573	0.441957	0.29732	0.460137	0.18395	0.398445	0.774712	0.461846	0.952073
		degree of freedom	19	19	19	19	19	19	19	19	19	19	19	19	19	19	19	0	19	19	19	16	16	16	16	16	17	19	19
	RULM	correlation	0.00495943	-0.00487562	-0.157713	-0.160289	-0.0557175	0.0133826	-0.0562381	0.0122759	0.169064	0.118505	0.846047	-0.0690163	0.321828	0.35798	0.307051	0.840508	1	0.81217	0.760922	0.100355	0.543331	-0.237859	0.524458	-0.170382	0.00529209	0.101309	0.24424
		significance (2-sided)	0.982978	0.983266	0.494752	0.487641	0.810422	0.954088	0.808683	0.957882	0.463798	0.608921	1.35226e-06	0.766268	0.15483	0.111083	0.175768	1.84928e-06		7.77529e-06	6.19662e-05	0.691952	0.0197866	0.341889	0.0254555	0.499076	0.982845	0.662144	0.285981
		degree of freedom	19	19	19	19	19	19	19	19	19	19	19	19	19	19	19	19	0	19	19	16	16	16	16	16	17	19	19
	FEV1percent	correlation	-0.189043	-0.133497	-0.291905	-0.332625	-0.232622	0.149248	-0.232804	0.148117	0.310124	0.398836	0.927846	0.185684	0.408599	0.486596	0.516917	0.803122	0.81217	1	0.958748	0.00384076	0.395761	-0.0830623	0.444767	-0.151205	0.0112799	0.377089	0.448326
		significance (2-sided)	0.39947	0.553672	0.199159	0.140677	0.297513	0.518477	0.297124	0.52169	0.160136	0.073302	5.1137e-10	0.40805	0.0590262	0.0216496	0.0137628	1.17057e-05	7.77529e-06		2.17196e-12	0.98755	0.093492	0.735314	0.0563866	0.536633	0.962355	0.0836321	0.0363816
		degree of freedom	20	20	19	19	20	19	20	19	20	19	20	20	20	20	20	19	19	0	20	17	17	17	17	17	18	20	20
	VCpercent	correlation	-0.0935668	-0.0728956	-0.26359	-0.241081	-0.13963	0.015528	-0.139855	0.0144132	0.287667	0.340013	0.863652	0.220229	0.382384	0.478986	0.514646	0.71713	0.760922	0.958748	1	0.0469829	0.356694	-0.118064	0.408692	-0.0988841	0.0074256	0.428978	0.535421
		significance (2-sided)	0.678757	0.747163	0.248287	0.292455	0.535427	0.946737	0.534763	0.950556	0.194231	0.131535	2.25571e-07	0.324708	0.0790369	0.0241111	0.0142577	0.000253573	6.19662e-05	2.17196e-12		0.84853	0.133858	0.630246	0.0823319	0.68713	0.975214	0.0463534	0.0102301
		degree of freedom	20	20	19	19	20	19	20	19	20	19	20	20	20	20	20	19	19	20	0	17	17	17	17	17	18	20	20
	pH	correlation	0.583154	0.80244	0.549044	0.548601	-0.123038	-0.0993272	-0.123043	-0.0990339	-0.00425546	0.0589655	0.0675154	0.0836674	0.030138	-0.0180206	0.0364337	-0.193392	0.100355	0.00384076	0.0469829	1	0.542108	-0.837997	0.00143373	0.796106	0.814662	0.33311	0.144908
		significance (2-sided)	0.00695925	2.07281e-05	0.0149073	0.0150049	0.605308	0.685796	0.605293	0.686679	0.985794	0.810498	0.777315	0.725817	0.899629	0.939891	0.878797	0.441957	0.691952	0.98755	0.84853		0.0135411	3.99069e-06	0.995214	2.686e-05	1.22378e-05	0.151242	0.542157
		degree of freedom	18	18	17	17	18	17	18	17	18	17	18	18	18	18	18	16	16	17	17	0	18	18	18	18	18	18	18
	pO2	correlation	0.123124	0.250299	0.0273486	-0.0594132	-0.23041	0.1001	-0.23016	0.0998215	0.261667	-0.0217126	0.467564	0.103022	0.141127	0.416932	0.334072	0.260059	0.543331	0.395761	0.356694	0.542108	1	-0.593936	0.735492	0.234785	0.269752	0.0410502	0.105392
		significance (2-sided)	0.605054	0.287168	0.911508	0.809084	0.328415	0.683471	0.328955	0.684309	0.2651	0.929696	0.0376371	0.665585	0.552856	0.0674245	0.149992	0.29732	0.0197866	0.093492	0.133858	0.0135411		0.00575925	0.000219544	0.319055	0.250074	0.863569	0.658335
		degree of freedom	18	18	17	17	18	17	18	17	18	17	18	18	18	18	18	16	16	17	17	18	0	18	18	18	18	18	18
	pCO2	correlation	-0.489885	-0.600047	-0.522973	-0.533956	0.00284047	0.0862169	0.0030078	0.086214	-0.156037	-0.166983	-0.103091	-0.146551	-0.047415	0.150794	0.00397851	0.185915	-0.237859	-0.0830623	-0.118064	-0.837997	-0.593936	1	-0.246049	-0.342374	-0.369848	-0.0238406	-0.182543
		significance (2-sided)	0.028337	0.00515847	0.0215878	0.0185331	0.990517	0.725625	0.989959	0.725633	0.511228	0.494437	0.665372	0.537539	0.842651	0.525694	0.986718	0.460137	0.341889	0.735314	0.630246	3.99069e-06	0.00575925		0.295701	0.139504	0.108489	0.920529	0.441123
		degree of freedom	18	18	17	17	18	17	18	17	18	17	18	18	18	18	18	16	16	17	17	18	18	0	18	18	18	18	18
	sO2	correlation	-0.0902769	-0.225589	-0.212575	-0.346361	0.107147	0.214028	0.107428	0.214111	0.254218	0.0712413	0.417783	0.082368	0.0577527	0.287409	0.216103	0.327975	0.524458	0.444767	0.408692	0.00143373	0.735492	-0.246049	1	-0.30601	-0.273574	-0.261518	0.108509
		significance (2-sided)	0.705052	0.338916	0.382261	0.146315	0.652984	0.378941	0.652129	0.378752	0.279435	0.771954	0.0668101	0.729922	0.808897	0.219185	0.360143	0.18395	0.0254555	0.0563866	0.0823319	0.995214	0.000219544	0.295701		0.189472	0.243164	0.265383	0.648845
		degree of freedom	18	18	17	17	18	17	18	17	18	17	18	18	18	18	18	16	16	17	17	18	18	18	0	18	18	18	18
	ABE	correlation	0.461842	0.714603	0.374117	0.383885	-0.204072	-0.122087	-0.203893	-0.121432	-0.211258	-0.103407	-0.0792005	-0.0197952	-0.0311265	0.0768082	0.019836	-0.211969	-0.170382	-0.151205	-0.0988841	0.796106	0.234785	-0.342374	-0.30601	1	0.999016	0.548327	0.0352906
		significance (2-sided)	0.0403654	0.00039976	0.114575	0.104677	0.388133	0.618549	0.388557	0.620449	0.371272	0.673557	0.739956	0.933983	0.896353	0.747563	0.933847	0.398445	0.499076	0.536633	0.68713	2.686e-05	0.319055	0.139504	0.189472		8.17428e-26	0.0123059	0.882574
		degree of freedom	18	18	17	17	18	17	18	17	18	17	18	18	18	18	18	16	16	17	17	18	18	18	18	0	18	18	18
	SBC	correlation	0.206679	0.305891	0.20919	0.221993	-0.0785154	-0.0558756	-0.0783451	-0.0554403	-0.494538	-0.0697313	-0.0270664	-0.0828136	-0.0877486	-0.0606145	-0.105733	0.070358	0.00529209	0.0112799	0.0074256	0.814662	0.269752	-0.369848	-0.273574	0.999016	1	0.356922	0.0435431
		significance (2-sided)	0.368713	0.17749	0.37608	0.346875	0.735142	0.815004	0.735697	0.816422	0.0226681	0.770192	0.907288	0.721185	0.705265	0.794091	0.648287	0.774712	0.982845	0.962355	0.975214	1.22378e-05	0.250074	0.108489	0.243164	8.17428e-26		0.112219	0.85134
		degree of freedom	19	19	18	18	19	18	19	18	19	18	19	19	19	19	19	17	17	18	18	18	18	18	18	18	0	19	19
	AgeAtSonography	correlation	0.0260665	0.188867	0.103218	0.115054	-0.248382	0.0211061	-0.248372	0.0214564	-0.0792552	0.214268	0.357635	0.223901	0.32607	0.356418	0.429508	0.169792	0.101309	0.377089	0.428978	0.33311	0.0410502	-0.0238406	-0.261518	0.548327	0.356922	1	0.312328
		significance (2-sided)	0.906021	0.388099	0.647599	0.610156	0.253126	0.925722	0.253146	0.924493	0.719248	0.338303	0.093846	0.30441	0.128908	0.0950502	0.0408206	0.461846	0.662144	0.0836321	0.0463534	0.151242	0.863569	0.920529	0.265383	0.0123059	0.112219		0.1468
		degree of freedom	21	21	20	20	21	20	21	20	21	20	21	21	21	21	21	19	19	20	20	18	18	18	18	18	19	0	21
	BMI	correlation	0.186168	0.207836	0.310447	0.269497	-0.01563	0.0261259	-0.015117	0.0249965	0.0178438	0.25782	0.403617	0.491901	0.229378	0.266077	0.437313	0.0139705	0.24424	0.448326	0.535421	0.144908	0.105392	-0.182543	0.108509	0.0352906	0.0435431	0.312328	1
		significance (2-sided)	0.395039	0.341296	0.159678	0.225182	0.943571	0.908122	0.94542	0.912079	0.935593	0.246698	0.0561465	0.0171207	0.292417	0.219759	0.0369128	0.952073	0.285981	0.0363816	0.0102301	0.542157	0.658335	0.441123	0.648845	0.882574	0.85134	0.1468
		degree of freedom	21	21	20	20	21	20	21	20	21	20	21	21	21	21	21	19	19	20	20	18	18	18	18	18	19	21	0
AgeAtSonography & BMI	DiaphragmaThicknessRinsp	correlation	1	0.919444	0.644963	0.531332	0.577903	0.119576	0.577698	0.119791	0.0186817	0.0294376	-0.143056	0.226129	-0.0801225	-0.0535136	0.0153174	-0.160426	-0.0416252	-0.313327	-0.234632	0.612404	0.106297	-0.471298	-0.130484	0.586337	0.230465
		significance (2-sided)		3.86996e-09	0.00213745	0.0159164	0.00607325	0.615572	0.00609553	0.614933	0.935939	0.90195	0.536169	0.324307	0.729914	0.817798	0.947459	0.511773	0.865643	0.178566	0.31938	0.00689945	0.674633	0.0483431	0.605806	0.0105443	0.3425
		degree of freedom	0	19	18	18	19	18	19	18	19	18	19	19	19	19	19	17	17	18	18	16	16	16	16	16	17
	DiaphragmaThicknessRexsp	correlation	0.919444	1	0.629058	0.553601	0.222729	0.0415588	0.222511	0.0414008	0.0763104	0.00792182	-0.125338	0.155219	-0.0272611	0.00791553	0.0511482	-0.212072	-0.0628646	-0.311551	-0.284416	0.802521	0.235768	-0.594904	-0.226765	0.793093	0.276533
		significance (2-sided)	3.86996e-09		0.00296482	0.0113315	0.331828	0.861894	0.332314	0.862414	0.742333	0.973558	0.588272	0.501688	0.906624	0.972835	0.82573	0.383415	0.798206	0.181173	0.224235	6.12801e-05	0.346275	0.00920772	0.365529	8.61946e-05	0.251766
		degree of freedom	19	0	18	18	19	18	19	18	19	18	19	19	19	19	19	17	17	18	18	16	16	16	16	16	17
	DiaphragmaThicknessLinsp	correlation	0.644963	0.629058	1	0.863089	0.404241	0.22614	0.404405	0.226091	-0.286005	-0.0673868	-0.365463	0.0374522	-0.312451	-0.28107	-0.312321	-0.384117	-0.253636	-0.530372	-0.568743	0.560746	-0.00574076	-0.499497	-0.272094	0.458935	0.218323
		significance (2-sided)	0.00213745	0.00296482		9.66269e-07	0.0771003	0.337706	0.0769698	0.337814	0.221545	0.777729	0.11307	0.875433	0.179849	0.22997	0.180039	0.10445	0.294741	0.0194898	0.011051	0.019201	0.982554	0.0412051	0.290731	0.0638776	0.384117
		degree of freedom	18	18	0	18	18	18	18	18	18	18	18	18	18	18	18	17	17	17	17	15	15	15	15	15	16
	DiaphragmaThicknessLexsp	correlation	0.531332	0.553601	0.863089	1	0.254945	-0.279842	0.254841	-0.279976	-0.380781	-0.234493	-0.520651	-0.0321271	-0.331468	-0.436276	-0.441374	-0.449601	-0.243276	-0.558721	-0.513187	0.551215	-0.0920471	-0.513805	-0.402192	0.448918	0.221446
		significance (2-sided)	0.0159164	0.0113315	9.66269e-07		0.278015	0.232099	0.278218	0.231867	0.0976535	0.319675	0.0185899	0.893039	0.153391	0.0544697	0.0513944	0.0534459	0.315567	0.0128974	0.0246325	0.0218203	0.725319	0.0348797	0.109507	0.0706724	0.37718
		degree of freedom	18	18	18	0	18	18	18	18	18	18	18	18	18	18	18	17	17	17	17	15	15	15	15	15	16
	DiaphragmaThickeningRatioR	correlation	0.577903	0.222729	0.404241	0.254945	1	0.263557	0.999998	0.264553	-0.109349	0.144599	-0.148898	0.285338	-0.159895	-0.208272	-0.0940675	-0.0547868	-0.0481909	-0.194865	-0.0785841	-0.0473513	-0.235752	0.00941209	0.0319284	-0.0735209	0.0164422
		significance (2-sided)	0.00607325	0.331828	0.0771003	0.278015		0.261538	2.00516e-52	0.259672	0.637043	0.54303	0.51947	0.209921	0.488725	0.36495	0.685054	0.823719	0.84468	0.410345	0.741914	0.851993	0.34631	0.970432	0.899916	0.771876	0.946734
		degree of freedom	19	19	18	18	0	18	19	18	19	18	19	19	19	19	19	17	17	18	18	16	16	16	16	16	17
	DiaphragmaThickeningRatioL	correlation	0.119576	0.0415588	0.22614	-0.279842	0.263557	1	0.263904	0.999995	0.252758	0.378573	0.375452	0.12954	0.0494251	0.248547	0.2235	0.153202	0.00685559	0.156342	-0.00277602	-0.113906	0.0978206	0.092155	0.22826	-0.158721	-0.0665298
		significance (2-sided)	0.615572	0.861894	0.337706	0.232099	0.261538		0.260886	9.47822e-47	0.2823	0.0997746	0.102831	0.586221	0.836065	0.290667	0.343526	0.531202	0.977778	0.522717	0.991001	0.663347	0.708776	0.725009	0.378227	0.542887	0.793099
		degree of freedom	18	18	18	18	18	0	18	18	18	18	18	18	18	18	18	17	17	17	17	15	15	15	15	15	16
	Thickeningfraction_R	correlation	0.577698	0.222511	0.404405	0.254841	0.999998	0.263904	1	0.2649	-0.10999	0.144327	-0.149434	0.285076	-0.161388	-0.207926	-0.0947314	-0.0551326	-0.0488775	-0.195321	-0.079178	-0.0473875	-0.235554	0.00969307	0.0321222	-0.0732097	0.0166708
		significance (2-sided)	0.00609553	0.332314	0.0769698	0.278218	2.00516e-52	0.260886		0.259024	0.635059	0.543797	0.517952	0.21036	0.484621	0.365766	0.682942	0.822623	0.842493	0.409229	0.740028	0.851881	0.346725	0.96955	0.899312	0.772818	0.945995
		degree of freedom	19	19	18	18	19	18	0	18	19	18	19	19	19	19	19	17	17	18	18	16	16	16	16	16	17
	Thickeningfraction_L	correlation	0.119791	0.0414008	0.226091	-0.279976	0.264553	0.999995	0.2649	1	0.252208	0.377856	0.374549	0.130435	0.0497875	0.246751	0.222971	0.152338	0.00597778	0.155395	-0.00367072	-0.113657	0.0976518	0.0919141	0.228717	-0.158382	-0.0662953
		significance (2-sided)	0.614933	0.862414	0.337814	0.231867	0.259672	9.47822e-47	0.259024		0.283386	0.100472	0.103728	0.583615	0.834879	0.294279	0.344698	0.533549	0.980623	0.52527	0.988101	0.664043	0.709257	0.725701	0.377246	0.54376	0.793814
		degree of freedom	18	18	18	18	18	18	18	0	18	18	18	18	18	18	18	17	17	17	17	15	15	15	15	15	16
	DiaphragmaMotionR	correlation	0.0186817	0.0763104	-0.286005	-0.380781	-0.109349	0.252758	-0.10999	0.252208	1	0.603768	0.437373	0.263778	0.485703	0.429412	0.6059	0.120313	0.173058	0.379529	0.380748	0.0215525	0.263113	-0.15295	0.238773	-0.196688	-0.499226
		significance (2-sided)	0.935939	0.742333	0.221545	0.0976535	0.637043	0.2823	0.635059	0.283386		0.00481873	0.047397	0.247937	0.0256041	0.0520593	0.00360083	0.623696	0.478631	0.098852	0.097685	0.932353	0.291478	0.544575	0.339982	0.434065	0.0295494
		degree of freedom	19	19	18	18	19	18	19	18	0	18	19	19	19	19	19	17	17	18	18	16	16	16	16	16	17
	DiaphragmaMotionL	correlation	0.0294376	0.00792182	-0.0673868	-0.234493	0.144599	0.378573	0.144327	0.377856	0.603768	1	0.191783	0.0699243	0.115684	0.169679	0.188151	0.0650123	0.0559323	0.30241	0.213823	-0.0233844	-0.0526974	-0.132913	0.0964436	-0.243957	-0.148082
		significance (2-sided)	0.90195	0.973558	0.777729	0.319675	0.54303	0.0997746	0.543797	0.100472	0.00481873		0.417932	0.769573	0.627195	0.474499	0.426969	0.791454	0.82009	0.208245	0.379408	0.929015	0.840804	0.611075	0.71271	0.34537	0.557603
		degree of freedom	18	18	18	18	18	18	18	18	18	0	18	18	18	18	18	17	17	17	17	15	15	15	15	15	16
	ALSFRSRtotal	correlation	-0.143056	-0.125338	-0.365463	-0.520651	-0.148898	0.375452	-0.149434	0.374549	0.437373	0.191783	1	-0.00108329	0.429648	0.434106	0.476748	0.870712	0.866889	0.906382	0.824342	-0.0780572	0.482305	-0.04377	0.540188	-0.318367	-0.161611
		significance (2-sided)	0.536169	0.588272	0.11307	0.0185899	0.51947	0.102831	0.517952	0.103728	0.047397	0.417932		0.996282	0.0519161	0.0492697	0.0288806	1.24084e-06	1.56818e-06	3.71941e-08	7.84137e-06	0.758186	0.0426557	0.863083	0.0206542	0.197897	0.50862
		degree of freedom	19	19	18	18	19	18	19	18	19	18	0	19	19	19	19	17	17	18	18	16	16	16	16	16	17
	ALSFRSR10	correlation	0.226129	0.155219	0.0374522	-0.0321271	0.285338	0.12954	0.285076	0.130435	0.263778	0.0699243	-0.00108329	1	0.431826	-0.0615157	0.574716	-0.176102	-0.227259	-0.07159	-0.0917222	-0.0122698	0.0585948	-0.069617	0.0634761	-0.110513	-0.162087
		significance (2-sided)	0.324307	0.501688	0.875433	0.893039	0.209921	0.586221	0.21036	0.583615	0.247937	0.769573	0.996282		0.0506099	0.791095	0.0064272	0.470808	0.349441	0.76423	0.700538	0.961461	0.817356	0.783709	0.802414	0.662439	0.507355
		degree of freedom	19	19	18	18	19	18	19	18	19	18	19	0	19	19	19	17	17	18	18	16	16	16	16	16	17
	ALSFRSR11	correlation	-0.0801225	-0.0272611	-0.312451	-0.331468	-0.159895	0.0494251	-0.161388	0.0497875	0.485703	0.115684	0.429648	0.431826	1	0.149993	0.770047	0.257518	0.285252	0.297471	0.248664	-0.095592	0.123221	-0.0162009	0.131455	-0.247347	-0.223196
		significance (2-sided)	0.729914	0.906624	0.179849	0.153391	0.488725	0.836065	0.484621	0.834879	0.0256041	0.627195	0.0519161	0.0506099		0.516368	4.45135e-05	0.28716	0.236505	0.202754	0.290433	0.705941	0.626176	0.949127	0.603103	0.322391	0.358355
		degree of freedom	19	19	18	18	19	18	19	18	19	18	19	19	0	19	19	17	17	18	18	16	16	16	16	16	17
	ALSFRSR12	correlation	-0.0535136	0.00791553	-0.28107	-0.436276	-0.208272	0.248547	-0.207926	0.246751	0.429412	0.169679	0.434106	-0.0615157	0.149993	1	0.644321	0.354339	0.320034	0.374217	0.350229	-0.16589	0.42239	0.209425	0.40061	-0.125734	-0.205601
		significance (2-sided)	0.817798	0.972835	0.22997	0.0544697	0.36495	0.290667	0.365766	0.294279	0.0520593	0.474499	0.0492697	0.791095	0.516368		0.00161819	0.136629	0.181633	0.10406	0.130066	0.510623	0.0807765	0.40426	0.0994606	0.619099	0.398431
		degree of freedom	19	19	18	18	19	18	19	18	19	18	19	19	19	0	19	17	17	18	18	16	16	16	16	16	17
	ALSFRSR10-12	correlation	0.0153174	0.0511482	-0.312321	-0.441374	-0.0940675	0.2235	-0.0947314	0.222971	0.6059	0.188151	0.476748	0.574716	0.770047	0.644321	1	0.256728	0.234603	0.336377	0.289916	-0.151271	0.33967	0.0879913	0.331639	-0.244234	-0.300206
		significance (2-sided)	0.947459	0.82573	0.180039	0.0513944	0.685054	0.343526	0.682942	0.344698	0.00360083	0.426969	0.0288806	0.0064272	4.45135e-05	0.00161819		0.288693	0.333658	0.147027	0.215011	0.549054	0.167878	0.728449	0.178807	0.328714	0.211746
		degree of freedom	19	19	18	18	19	18	19	18	19	18	19	19	19	19	0	17	17	18	18	16	16	16	16	16	17
	HFSME	correlation	-0.160426	-0.212072	-0.384117	-0.449601	-0.0547868	0.153202	-0.0551326	0.152338	0.120313	0.0650123	0.870712	-0.176102	0.257518	0.354339	0.256728	1	0.872239	0.891464	0.841711	-0.267605	0.262583	0.188517	0.409396	-0.383302	0.00743128
		significance (2-sided)	0.511773	0.383415	0.10445	0.0534459	0.823719	0.531202	0.822623	0.533549	0.623696	0.791454	1.24084e-06	0.470808	0.28716	0.136629	0.288693		1.12777e-06	3.01759e-07	6.25009e-06	0.316333	0.325844	0.484421	0.115329	0.142783	0.977418
		degree of freedom	17	17	17	17	17	17	17	17	17	17	17	17	17	17	17	0	17	17	17	14	14	14	14	14	15
	RULM	correlation	-0.0416252	-0.0628646	-0.253636	-0.243276	-0.0481909	0.00685559	-0.0488775	0.00597778	0.173058	0.0559323	0.866889	-0.227259	0.285252	0.320034	0.234603	0.872239	1	0.836627	0.804862	0.0624071	0.536729	-0.203886	0.553001	-0.242779	-0.0164629
		significance (2-sided)	0.865643	0.798206	0.294741	0.315567	0.84468	0.977778	0.842493	0.980623	0.478631	0.82009	1.56818e-06	0.349441	0.236505	0.181633	0.333658	1.12777e-06		8.02885e-06	3.24015e-05	0.818401	0.0320646	0.448812	0.0262947	0.364935	0.949996
		degree of freedom	17	17	17	17	17	17	17	17	17	17	17	17	17	17	17	17	0	17	17	14	14	14	14	14	15
	FEV1percent	correlation	-0.313327	-0.311551	-0.530372	-0.558721	-0.194865	0.156342	-0.195321	0.155395	0.379529	0.30241	0.906382	-0.07159	0.297471	0.374217	0.336377	0.891464	0.836627	1	0.948451	-0.169136	0.40582	-0.0117833	0.584521	-0.435763	-0.123122
		significance (2-sided)	0.178566	0.181173	0.0194898	0.0128974	0.410345	0.522717	0.409229	0.52527	0.098852	0.208245	3.71941e-08	0.76423	0.202754	0.10406	0.147027	3.01759e-07	8.02885e-06		2.02316e-10	0.516371	0.106045	0.9642	0.0137307	0.0803837	0.626457
		degree of freedom	18	18	17	17	18	17	18	17	18	17	18	18	18	18	18	17	17	0	18	15	15	15	15	15	16
	VCpercent	correlation	-0.234632	-0.284416	-0.568743	-0.513187	-0.0785841	-0.00277602	-0.079178	-0.00367072	0.380748	0.213823	0.824342	-0.0917222	0.248664	0.350229	0.289916	0.841711	0.804862	0.948451	1	-0.151721	0.375243	-0.0381764	0.578744	-0.415964	-0.155281
		significance (2-sided)	0.31938	0.224235	0.011051	0.0246325	0.741914	0.991001	0.740028	0.988101	0.097685	0.379408	7.84137e-06	0.700538	0.290433	0.130066	0.215011	6.25009e-06	3.24015e-05	2.02316e-10		0.561041	0.137759	0.884342	0.0149298	0.0967765	0.538386
		degree of freedom	18	18	17	17	18	17	18	17	18	17	18	18	18	18	18	17	17	18	0	15	15	15	15	15	16
	pH	correlation	0.612404	0.802521	0.560746	0.551215	-0.0473513	-0.113906	-0.0473875	-0.113657	0.0215525	-0.0233844	-0.0780572	-0.0122698	-0.095592	-0.16589	-0.151271	-0.267605	0.0624071	-0.169136	-0.151721	1	0.559713	-0.888308	0.0898795	0.798406	0.796599
		significance (2-sided)	0.00689945	6.12801e-05	0.019201	0.0218203	0.851993	0.663347	0.851881	0.664043	0.932353	0.929015	0.758186	0.961461	0.705941	0.510623	0.549054	0.316333	0.818401	0.516371	0.561041		0.0157177	8.53186e-07	0.722837	7.12731e-05	7.60801e-05
		degree of freedom	16	16	15	15	16	15	16	15	16	15	16	16	16	16	16	14	14	15	15	0	16	16	16	16	16
	pO2	correlation	0.106297	0.235768	-0.00574076	-0.0920471	-0.235752	0.0978206	-0.235554	0.0976518	0.263113	-0.0526974	0.482305	0.0585948	0.123221	0.42239	0.33967	0.262583	0.536729	0.40582	0.375243	0.559713	1	-0.588491	0.773999	0.276116	0.282959
		significance (2-sided)	0.674633	0.346275	0.982554	0.725319	0.34631	0.708776	0.346725	0.709257	0.291478	0.840804	0.0426557	0.817356	0.626176	0.0807765	0.167878	0.325844	0.0320646	0.106045	0.137759	0.0157177		0.0101945	0.000163636	0.267389	0.255223
		degree of freedom	16	16	15	15	16	15	16	15	16	15	16	16	16	16	16	14	14	15	15	16	0	16	16	16	16
	pCO2	correlation	-0.471298	-0.594904	-0.499497	-0.513805	0.00941209	0.092155	0.00969307	0.0919141	-0.15295	-0.132913	-0.04377	-0.069617	-0.0162009	0.209425	0.0879913	0.188517	-0.203886	-0.0117833	-0.0381764	-0.888308	-0.588491	1	-0.232154	-0.439347	-0.409236
		significance (2-sided)	0.0483431	0.00920772	0.0412051	0.0348797	0.970432	0.725009	0.96955	0.725701	0.544575	0.611075	0.863083	0.783709	0.949127	0.40426	0.728449	0.484421	0.448812	0.9642	0.884342	8.53186e-07	0.0101945		0.353932	0.0681169	0.0917222
		degree of freedom	16	16	15	15	16	15	16	15	16	15	16	16	16	16	16	14	14	15	15	16	16	0	16	16	16
	sO2	correlation	-0.130484	-0.226765	-0.272094	-0.402192	0.0319284	0.22826	0.0321222	0.228717	0.238773	0.0964436	0.540188	0.0634761	0.131455	0.40061	0.331639	0.409396	0.553001	0.584521	0.578744	0.0898795	0.773999	-0.232154	1	-0.172193	-0.188663
		significance (2-sided)	0.605806	0.365529	0.290731	0.109507	0.899916	0.378227	0.899312	0.377246	0.339982	0.71271	0.0206542	0.802414	0.603103	0.0994606	0.178807	0.115329	0.0262947	0.0137307	0.0149298	0.722837	0.000163636	0.353932		0.494458	0.453413
		degree of freedom	16	16	15	15	16	15	16	15	16	15	16	16	16	16	16	14	14	15	15	16	16	16	0	16	16
	ABE	correlation	0.586337	0.793093	0.458935	0.448918	-0.0735209	-0.158721	-0.0732097	-0.158382	-0.196688	-0.243957	-0.318367	-0.110513	-0.247347	-0.125734	-0.244234	-0.383302	-0.242779	-0.435763	-0.415964	0.798406	0.276116	-0.439347	-0.172193	1	1
		significance (2-sided)	0.0105443	8.61946e-05	0.0638776	0.0706724	0.771876	0.542887	0.772818	0.54376	0.434065	0.34537	0.197897	0.662439	0.322391	0.619099	0.328714	0.142783	0.364935	0.0803837	0.0967765	7.12731e-05	0.267389	0.0681169	0.494458		0
		degree of freedom	16	16	15	15	16	15	16	15	16	15	16	16	16	16	16	14	14	15	15	16	16	16	16	0	16
	SBC	correlation	0.230465	0.276533	0.218323	0.221446	0.0164422	-0.0665298	0.0166708	-0.0662953	-0.499226	-0.148082	-0.161611	-0.162087	-0.223196	-0.205601	-0.300206	0.00743128	-0.0164629	-0.123122	-0.155281	0.796599	0.282959	-0.409236	-0.188663	1	1
		significance (2-sided)	0.3425	0.251766	0.384117	0.37718	0.946734	0.793099	0.945995	0.793814	0.0295494	0.557603	0.50862	0.507355	0.358355	0.398431	0.211746	0.977418	0.949996	0.626457	0.538386	7.60801e-05	0.255223	0.0917222	0.453413	0
		degree of freedom	17	17	16	16	17	16	17	16	17	16	17	17	17	17	17	15	15	16	16	16	16	16	16	16	0
a. The cells contain zero order correlations (Pearson).
